# Supplementary material for: Licorice Extract Isoliquiritigenin Protects Endothelial Function in Type 2 Diabetic Mice
Source: Nutrients. 2024 Sep 19;16(18):3160. doi: 10.3390/nu16183160 (PMC11435099; doi:10.3390/nu16183160)
Supplement: Supplementary file 1 [file nutrients-16-03160-s001.zip]

Archive with 1 entries (1 files):
- nutrients-3189712-supplementary.pdf
